# Supplementary material for: Genetic Diversity of Canine Circovirus Detected in Wild Carnivores in Serbia
Source: Vet Sci. 2025 May 24;12(6):515. doi: 10.3390/vetsci12060515 (PMC12197379; doi:10.3390/vetsci12060515)
Supplement: Supplementary file 1 [file vetsci-12-00515-s001.zip]

Archive with 1 entries (1 files):
- vetsci-3616397-supplementary.pdf
